# Supplementary material for: Stage Transitions in Lucilia sericata and Phormia regina (Diptera: Calliphoridae) and Implications for Forensic Science
Source: Insects. 2023 Mar 25;14(4):315. doi: 10.3390/insects14040315 (PMC10145051; doi:10.3390/insects14040315)
Supplement: Supplementary file 1 [file insects-14-00315-s001.zip]

Archive with 1 entries (1 files):
- insects-2291479-supplementary.pdf
